# Supplementary material for: Biomimetics as a Functional Engineering Framework for Mechanical Systems: A PRISMA-Guided Systematic Mapping of Sensing, Inspection, Access Robotics, and Condition Monitoring (2016–2026)
Source: Biomimetics (Basel). 2026 May 15;11(5):346. doi: 10.3390/biomimetics11050346 (PMC13204916; doi:10.3390/biomimetics11050346)
Supplement: Supplementary file 1 [file biomimetics-11-00346-s001.zip]

Archive with 2 entries (2 files):
- biomimetics-4273568  PRISMA 2020 flow diagram.pdf
- biomimetics-4273568 - supplementary.pdf
